# Supplementary material for: Oscillatory Correlates of Habituation: EEG Evidence of Sustained Frontal Theta Activity to Food Cues
Source: Sensors (Basel). 2026 Feb 3;26(3):1001. doi: 10.3390/s26031001 (PMC12900131; doi:10.3390/s26031001)
Supplement: Supplementary file 1 [file sensors-26-01001-s001.zip]

Archive with 3 entries (3 files):
- hammer.png
- pizza.png
- apple.png
